# Supplementary material for: Antifungal Activity of Bacillus velezensis CE 100 against Anthracnose Disease (Colletotrichum gloeosporioides) and Growth Promotion of Walnut (Juglans regia L.) Trees
Source: Int J Mol Sci. 2021 Sep 28;22(19):10438. doi: 10.3390/ijms221910438 (PMC8508943; doi:10.3390/ijms221910438)
Supplement: Supplementary file 1 [file ijms-22-10438-s001.zip]

Archive with 1 entries (1 files):
- ijms-1370308-supplementary.pdf
